# Supplementary material for: Efficient generation of epigenetic disease model mice by epigenome editing using the piggyBac transposon system
Source: Epigenetics Chromatin. 2022 Dec 16;15:40. doi: 10.1186/s13072-022-00474-3 (PMC9756621; doi:10.1186/s13072-022-00474-3)
Supplement: Supplementary file 2 — Additional file 2. gRNA used in this study. Primers for in vitro transcription. Primers to check for vector integration. Primers for COBRA and amplicon bisulfite sequencing. Primers for quantitative real-time RT-PCR. Primers for copy number analysis. Primers for inverse PCR (nested PCR). [file 13072_2022_474_MOESM2_ESM.xlsx]

## Sheet: Additional file 2
Additional file 2
gRNA used in this study
Target	Target name	Guide + PAM
	H19DMR_1	GTGGGGGGGCTCTTTAGGTTTGG
	H19DMR_2	ACCCTGGTCTTTACACACAAAGG
	H19DMR_3	GAAGCTGTTATGTGCAACAAGGG
	H19DMR_4	CAGATTTGGCTATAGCTAAATGG
H19-DMR	H19DMR_7	GCTACTATGTGTGGTGATCATGG
	H19DMR_8	AGGAATCCTACATCAAGCCTTGG
	H19DMR_9	GAACCACATGCACTGGTTTATGG
	H19DMR_10	AGGGAATGAGTCAAGTTCTCTGG
	H19DMR_11	CCCCATAGCCATAAAAGCAGAGG
Primers for in vitro transcription
Plasmid	Primer name	Primer sequence
pCMV-hyPBase	T7HyPB-S	gcgTAATACGACTCACTATAGGGAGAgccgccaccatgggcagcag
	HyPB-AS	catgctcgagcggccgctca
		Red character: nucleotide spacer
Primers to check for vector integration
Target	Primer name	Primer sequence
dCas9	dCas9-F	CCAAGAGCGAGCAGGAAATC
	dCas9-R	GGCATAGACAGCACTTTCCG
Primers for COBRA and amplicon bisulfite sequencing
Target	Primer name	Primer sequence	Restriction enzyme
H19-DMR CTCF-binding site 1	H19DMR-B1	AAGGAGATTATGTTTTATTTTTGGA
(m1)	H19DMR-B2	AAAAAAACTCAATCAATTACAATCC	BstUI
H19-DMR CTCF-binding site 2	H19DMR-B1	AAGGAGATTATGTTTTATTTTTGGA
(m2)	H19DMR-B2	AAAAAAACTCAATCAATTACAATCC	RsaI
H19-DMR CTCF-binding site 3	H19DMR-B3	GGGTTTTTTTGGTTATTGAATTTTAA
(m3)	H19DMR-B4	AATACACACATCTTACCACCCCTATA	BstUI
H19-DMR CTCF-binding site 4	H19DMR-B5	TTTTTGGGTAGTTTTTTTAGTTTTG
(m4)	H19DMR-B6	ACACAAATACCTAATCCCTTTATTAAAC	BstUI
H19-promoter	H19P-B1	GGATAGGGAGATTATATTGTGTTTT
(p1)	H19P-B2	AATAACTAACCCCCAACCTTTATC	HpyCH4IV
H19-promoter	H19P-B3	GGTAGTTTTAGTGTGGTAGGGTGTT
(p2)	H19P-B4	CTATCAACCAATCAATACATAACCC	HpyCH4IV
H19-promoter	H19P-B7	AGTGAAGTTGAAGGGTTTGAGTTAG
(p4)	H19P-B8	AAAAAACTCACCTACCCAACAAAC	MboI
Primers for quantitative real-time RT-PCR
Target gene	Primer name	Primer sequence
H19	H19Ex4,5-S1	TACCTGCCTCAGGAATCTGC
	H19Ex4,5-AS1	GTTGGCCATGAAGATGGATT
Igf2	Igf2-3	TGACACGCTTCAGTTTGTCTG
	Igf2-4	AAGCAGCACTCTTCCACGAT
dCas9	dCas9 S3248	TGCGGAAAGTGCTGTCTATG
	dCas9 S3359	ATCAGCTTGTCGCTGTTCCT
GFP	sfGFP-F	CAATGCTTTTCCCGTTATCC
	sfGFP-R	CGTCTTGTAGGTCCCGTCAT
Gapdh	GAPDH-F	AATGCATCCTGCACCACCAA
	GAPDH-R	GTGGCAGTGATGGCATGGAC
Primers for copy number analysis
Target gene	Primer name	Primer sequence
dCas9	dCas9 S3248	TGCGGAAAGTGCTGTCTATG
	dCas9 S3359	ATCAGCTTGTCGCTGTTCCT
Dnmt3b	Dnmt3b-F1(copy)	GACGTCGAGCATCATCTTCA
	Dnmt3b-R1(copy)	ACCCTCCTGATCTCCATCCT
Primers for inverse PCR (nested PCR)
PCR	Primer name	Primer sequence
1st round PCR	MboI-1	GTGCTGGTTGTTGTGCTGTC
	MboI-2	TTATGTAACGCGGAACTCCA
2nd round PCR	MboI-3	TGTGCTGTCTCATCATTTTGG
	MboI-4	TGAACTAATGACCCCGTAATTG
