# Supplementary material for: Efficient generation of epigenetic disease model mice by epigenome editing using the piggyBac transposon system
Source: Epigenetics Chromatin. 2022 Dec 16;15:40. doi: 10.1186/s13072-022-00474-3 (PMC9756621; doi:10.1186/s13072-022-00474-3)
Supplement: Supplementary file 4 — Additional file 4. Source data of amplicon bisulfite sequencing analysis. [file 13072_2022_474_MOESM4_ESM.xlsx]

## Sheet: TG (H19DMR)
Chromosome	Region	Name	Total coverage	Strand coverage	Context coverage	Methylated coverage	Methylation level
PCR1 (377bp)	26	CpG	86536	86536	86393	247	0.00285903
PCR1 (377bp)	55	CpG	86896	86896	86781	899	0.0103594
PCR1 (377bp)	57	CpG	86940	86940	86636	609	0.00702941
PCR1 (377bp)	67	CpG	87102	87102	86852	635	0.00731129
PCR1 (377bp)	69	CpG	87117	87117	86883	411	0.0047305
PCR1 (377bp)	86	CpG	19799	19799	19791	110	0.00555808
PCR1 (377bp)	92	CpG	24595	24595	24572	105	0.00427316
PCR1 (377bp)	233	CpG	45468	45468	45356	252	0.00555605
PCR1 (377bp)	241	CpG	43507	43507	43421	255	0.00587273
PCR1 (377bp)	263	CpG	30252	30252	30181	247	0.00818396
PCR1 (377bp)	311	CpG	63690	63690	63637	424	0.00666279
PCR1 (377bp)	315	CpG	63493	63493	63429	264	0.00416213
PCR1 (377bp)	318	CpG	63352	63352	63099	566	0.00897003
PCR1 (377bp)	332	CpG	62894	62894	62845	326	0.00518737
PCR1 (377bp)	339	CpG	62755	62755	62733	138	0.0021998
PCR1 (377bp)	352	CpG	62342	62342	62312	59	0.000946848
PCR2 (224bp)	86	CpG	24508	24508	24476	80	0.00326851
PCR2 (224bp)	96	CpG	27414	27414	27363	143	0.00522604
PCR2 (224bp)	98	CpG	27709	27709	27675	248	0.00896116
PCR2 (224bp)	100	CpG	27980	27980	27917	142	0.00508651
PCR2 (224bp)	124	CpG	29116	29116	29089	227	0.00780364
PCR2 (224bp)	155	CpG	292073	292073	291676	3413	0.0117013
PCR3 (211bp)	26	CpG	49976	49976	49850	334	0.0067001
PCR3 (211bp)	35	CpG	50049	50049	49938	193	0.00386479
PCR3 (211bp)	39	CpG	50127	50127	50011	448	0.00895803
PCR3 (211bp)	43	CpG	50197	50197	50081	282	0.00563088
PCR3 (211bp)	57	CpG	50425	50425	50352	231	0.0045877
PCR3 (211bp)	92	CpG	10725	10725	10714	63	0.00588016
PCR3 (211bp)	98	CpG	11142	11142	11126	104	0.00934747
PCR3 (211bp)	100	CpG	11217	11217	11198	37	0.00330416
PCR3 (211bp)	130	CpG	10881	10881	10864	84	0.00773196
PCR3 (211bp)	137	CpG	46693	46693	46687	349	0.00747531
PCR3 (211bp)	139	CpG	46424	46424	46411	304	0.00655017
PCR3 (211bp)	156	CpG	43236	43236	43204	341	0.00789279
PCR4 (221bp)	26	CpG	155317	155317	154979	28521	0.184031
PCR4 (221bp)	78	CpG	13106	13106	13097	778	0.0594029
PCR4 (221bp)	98	CpG	16434	16434	16427	877	0.0533877
PCR4 (221bp)	103	CpG	16833	16833	16813	914	0.0543627
PCR4 (221bp)	123	CpG	22018	22018	21986	990	0.0450287
PCR4 (221bp)	168	CpG	149813	149813	149575	23097	0.154418
PCR5 (277bp)	37	CpG	142685	142685	142275	2762	0.0194131
PCR5 (277bp)	64	CpG	143927	143927	143630	1251	0.00870988
PCR5 (277bp)	80	CpG	24166	24166	24140	201	0.00832643
PCR5 (277bp)	176	CpG	26007	26006	25952	314	0.0120993
PCR5 (277bp)	182	CpG	19947	19946	19829	146	0.00736295
PCR5 (277bp)	198	CpG	11235	11235	11190	265	0.0236819
PCR5 (277bp)	202	CpG	12846	12846	12805	89	0.00695041
PCR5 (277bp)	206	CpG	91077	91077	87055	455	0.00522658
PCR5 (277bp)	214	CpG	91058	91058	90426	1190	0.0131599
PCR5 (277bp)	239	CpG	89457	89457	85558	828	0.00967765
PCR5 (277bp)	248	CpG	88489	88489	88075	1141	0.0129549
PCR5 (277bp)	251	CpG	88443	88443	84871	1393	0.0164131
PCR6 (205bp)	60	CpG	232348	232348	231621	2140	0.00923923
PCR6 (205bp)	81	CpG	18172	18172	18142	629	0.0346709
PCR6 (205bp)	86	CpG	18762	18762	18662	1151	0.0616761
PCR6 (205bp)	94	CpG	19502	19502	19460	504	0.0258993
PCR6 (205bp)	123	CpG	20610	20610	20594	765	0.0371467
PCR6 (205bp)	178	CpG	214869	214869	214697	28911	0.13466
PCR6 (205bp)	181	CpG	214070	214070	213937	13657	0.0638366

## Sheet: Non-TG (H19DMR)
Chromosome	Region	Name	Total coverage	Strand coverage	Context coverage	Methylated coverage	Methylation level
PCR1 (377bp)	26	CpG	101800	101800	101600	40642	0.40002
PCR1 (377bp)	55	CpG	102101	102101	101961	47815	0.468954
PCR1 (377bp)	57	CpG	102159	102159	101842	47923	0.470562
PCR1 (377bp)	67	CpG	102310	102310	102091	48949	0.479464
PCR1 (377bp)	69	CpG	102343	102343	102093	46902	0.459405
PCR1 (377bp)	86	CpG	24534	24534	24499	11312	0.461733
PCR1 (377bp)	92	CpG	30810	30810	30744	14246	0.463375
PCR1 (377bp)	233	CpG	54234	54234	54148	22621	0.417762
PCR1 (377bp)	241	CpG	51828	51828	51708	23497	0.454417
PCR1 (377bp)	263	CpG	35665	35665	35577	16036	0.450741
PCR1 (377bp)	311	CpG	71250	71250	71125	33848	0.475895
PCR1 (377bp)	315	CpG	71068	71068	70963	32797	0.46217
PCR1 (377bp)	318	CpG	70922	70922	70720	33100	0.468043
PCR1 (377bp)	332	CpG	70494	70494	70383	33279	0.472827
PCR1 (377bp)	339	CpG	70368	70368	70287	32882	0.467825
PCR1 (377bp)	352	CpG	70033	70033	69959	31762	0.454009
PCR2 (224bp)	86	CpG	22587	22587	22557	10023	0.444341
PCR2 (224bp)	96	CpG	25408	25408	25375	11325	0.446305
PCR2 (224bp)	98	CpG	25669	25669	25615	11124	0.434277
PCR2 (224bp)	100	CpG	25897	25897	25845	11457	0.443297
PCR2 (224bp)	124	CpG	26864	26864	26824	11908	0.443931
PCR2 (224bp)	155	CpG	249968	249968	249293	110122	0.441737
PCR3 (211bp)	26	CpG	39727	39727	39633	19629	0.495269
PCR3 (211bp)	35	CpG	39778	39778	39674	19349	0.4877
PCR3 (211bp)	39	CpG	39816	39816	39729	19494	0.490674
PCR3 (211bp)	43	CpG	39859	39859	39737	19720	0.496263
PCR3 (211bp)	57	CpG	40050	40050	39918	19300	0.483491
PCR3 (211bp)	92	CpG	8056	8056	8044	3617	0.449652
PCR3 (211bp)	98	CpG	8270	8270	8252	3684	0.446437
PCR3 (211bp)	100	CpG	8312	8312	8298	3690	0.444685
PCR3 (211bp)	130	CpG	7977	7977	7965	3612	0.453484
PCR3 (211bp)	137	CpG	36810	36810	36799	18160	0.493492
PCR3 (211bp)	139	CpG	36622	36622	36599	17954	0.49056
PCR3 (211bp)	156	CpG	34696	34696	34636	17149	0.495121
PCR4 (221bp)	26	CpG	147625	147625	147380	94704	0.642584
PCR4 (221bp)	78	CpG	13529	13529	13499	7157	0.530187
PCR4 (221bp)	98	CpG	16840	16840	16806	8595	0.511424
PCR4 (221bp)	103	CpG	17242	17242	17203	9478	0.55095
PCR4 (221bp)	123	CpG	21442	21442	21406	10428	0.487153
PCR4 (221bp)	168	CpG	141717	141717	141476	80148	0.566513
PCR5 (277bp)	37	CpG	146821	146821	146427	55013	0.375703
PCR5 (277bp)	64	CpG	147981	147981	147576	54602	0.369992
PCR5 (277bp)	80	CpG	25367	25367	25333	8679	0.342597
PCR5 (277bp)	176	CpG	26497	26497	26397	8591	0.325454
PCR5 (277bp)	182	CpG	19927	19927	19817	7089	0.357723
PCR5 (277bp)	198	CpG	11249	11249	11191	4576	0.4089
PCR5 (277bp)	202	CpG	12578	12578	12524	4258	0.339987
PCR5 (277bp)	206	CpG	91919	91919	88234	36577	0.414545
PCR5 (277bp)	214	CpG	91832	91832	90687	28679	0.316242
PCR5 (277bp)	239	CpG	90028	90028	86122	31660	0.367618
PCR5 (277bp)	248	CpG	89183	89183	88418	33393	0.377672
PCR5 (277bp)	251	CpG	89125	89125	86257	35447	0.410946
PCR6 (205bp)	60	CpG	225361	225361	224786	87202	0.387933
PCR6 (205bp)	81	CpG	18304	18304	18264	8282	0.45346
PCR6 (205bp)	86	CpG	19081	19081	18977	9208	0.485219
PCR6 (205bp)	94	CpG	19902	19902	19857	8754	0.440852
PCR6 (205bp)	123	CpG	20485	20485	20457	9052	0.442489
PCR6 (205bp)	178	CpG	207252	207252	207013	110009	0.531411
PCR6 (205bp)	181	CpG	206530	206530	206311	102242	0.495572

## Sheet: TG (Scrambled gRNA)
Chromosome	Region	Name	Total coverage	Strand coverage	Context coverage	Methylated coverage	Methylation level
PCR1 (377bp)	26	CpG	141417	141416	141106	51494	0.364931
PCR1 (377bp)	55	CpG	141821	141820	141655	63483	0.448152
PCR1 (377bp)	57	CpG	141885	141884	141465	62292	0.440335
PCR1 (377bp)	67	CpG	142098	142097	141834	65713	0.463309
PCR1 (377bp)	69	CpG	142119	142118	141753	63150	0.445493
PCR1 (377bp)	86	CpG	35749	35748	35695	15555	0.435775
PCR1 (377bp)	92	CpG	44686	44685	44598	19924	0.446746
PCR1 (377bp)	233	CpG	72728	72728	72584	27788	0.382839
PCR1 (377bp)	241	CpG	70254	70254	70110	29516	0.420996
PCR1 (377bp)	263	CpG	49804	49804	49694	21234	0.427295
PCR1 (377bp)	311	CpG	94663	94663	94403	42316	0.448248
PCR1 (377bp)	315	CpG	94373	94373	94240	41880	0.444397
PCR1 (377bp)	318	CpG	94167	94167	93898	42464	0.452235
PCR1 (377bp)	332	CpG	93487	93487	93324	40937	0.438655
PCR1 (377bp)	339	CpG	93300	93300	93186	41493	0.445271
PCR1 (377bp)	352	CpG	93035	93035	92948	40880	0.439816
PCR2 (224bp)	86	CpG	24143	24143	24111	10822	0.448841
PCR2 (224bp)	96	CpG	27087	27087	27050	12431	0.459556
PCR2 (224bp)	98	CpG	27343	27343	27288	12500	0.458077
PCR2 (224bp)	100	CpG	27604	27604	27542	12619	0.458173
PCR2 (224bp)	124	CpG	28546	28546	28496	12787	0.44873
PCR2 (224bp)	155	CpG	232372	232372	231696	104287	0.450103
PCR3 (211bp)	26	CpG	37116	37116	37029	18469	0.498771
PCR3 (211bp)	35	CpG	37169	37169	37074	18528	0.499757
PCR3 (211bp)	39	CpG	37204	37204	37096	18652	0.502804
PCR3 (211bp)	43	CpG	37271	37271	37160	18765	0.504978
PCR3 (211bp)	57	CpG	37495	37495	37366	18622	0.498367
PCR3 (211bp)	92	CpG	8390	8390	8379	3788	0.452083
PCR3 (211bp)	98	CpG	8671	8671	8659	4013	0.463448
PCR3 (211bp)	100	CpG	8727	8727	8713	4017	0.461035
PCR3 (211bp)	130	CpG	7792	7792	7781	3490	0.448528
PCR3 (211bp)	137	CpG	34111	34111	34105	17145	0.502712
PCR3 (211bp)	139	CpG	33959	33959	33942	17097	0.503712
PCR3 (211bp)	156	CpG	31895	31895	31838	16020	0.503172
PCR4 (221bp)	26	CpG	164678	164678	164396	102592	0.624054
PCR4 (221bp)	78	CpG	17930	17930	17879	9199	0.514514
PCR4 (221bp)	98	CpG	22237	22237	22182	10788	0.48634
PCR4 (221bp)	103	CpG	22693	22693	22638	11898	0.525576
PCR4 (221bp)	123	CpG	24972	24972	24929	11813	0.473866
PCR4 (221bp)	168	CpG	155484	155484	155161	85804	0.553
PCR5 (277bp)	37	CpG	176527	176527	176086	70906	0.402678
PCR5 (277bp)	64	CpG	178037	178037	177627	69249	0.389856
PCR5 (277bp)	80	CpG	32490	32490	32424	11737	0.361985
PCR5 (277bp)	176	CpG	33570	33570	33485	11974	0.357593
PCR5 (277bp)	182	CpG	24837	24837	24707	9479	0.383656
PCR5 (277bp)	198	CpG	13275	13275	13222	5476	0.414158
PCR5 (277bp)	202	CpG	14341	14341	14282	5201	0.364165
PCR5 (277bp)	206	CpG	106048	106048	101678	42607	0.419039
PCR5 (277bp)	214	CpG	105668	105668	104282	36051	0.345707
PCR5 (277bp)	239	CpG	103330	103330	98960	38079	0.384792
PCR5 (277bp)	248	CpG	102471	102471	101521	42891	0.422484
PCR5 (277bp)	251	CpG	102324	102324	99027	41578	0.419865
PCR6 (205bp)	60	CpG	239844	239844	239195	94596	0.395476
PCR6 (205bp)	81	CpG	21754	21754	21706	9447	0.435225
PCR6 (205bp)	86	CpG	22546	22546	22419	10646	0.474865
PCR6 (205bp)	94	CpG	23638	23638	23587	10086	0.427608
PCR6 (205bp)	123	CpG	22551	22551	22512	9893	0.439455
PCR6 (205bp)	178	CpG	218412	218412	218139	110414	0.506164
PCR6 (205bp)	181	CpG	217772	217772	217530	103815	0.477245

## Sheet: Summary
No	PCR set	PCR position	Position from TSS	TG (H19DMR)	Non-TG (H19DMR)	TG (Scrambled gRNA)	CG assayed byCOBRA
1	PCR1 (377bp)	26	-3941	0.00285903	0.40002	0.364931
2	PCR1 (377bp)	55	-3912	0.0103594	0.468954	0.448152
3	PCR1 (377bp)	57	-3910	0.00702941	0.470562	0.440335
4	PCR1 (377bp)	67	-3900	0.00731129	0.479464	0.463309	m1
5	PCR1 (377bp)	69	-3898	0.0047305	0.459405	0.445493	m1
6	PCR1 (377bp)	86	-3881	0.00555808	0.461733	0.435775
7	PCR1 (377bp)	92	-3875	0.00427316	0.463375	0.446746
8	PCR1 (377bp)	233	-3734	0.00555605	0.417762	0.382839
9	PCR1 (377bp)	241	-3726	0.00587273	0.454417	0.420996
10	PCR1 (377bp)	263	-3704	0.00818396	0.450741	0.427295
11	PCR1 (377bp)	311	-3656	0.00666279	0.475895	0.448248
12	PCR1 (377bp)	315	-3652	0.00416213	0.46217	0.444397	m2
13	PCR1 (377bp)	318	-3649	0.00897003	0.468043	0.452235
14	PCR1 (377bp)	332	-3635	0.00518737	0.472827	0.438655
15	PCR1 (377bp)	339	-3628	0.0021998	0.467825	0.445271
16	PCR1 (377bp)	352	-3615	0.000946848	0.454009	0.439816
17	PCR2 (224bp)	86	-2640	0.00326851	0.444341	0.448841
18	PCR2 (224bp)	96	-2630	0.00522604	0.446305	0.459556	m3
19	PCR2 (224bp)	98	-2628	0.00896116	0.434277	0.458077	m3
20	PCR2 (224bp)	100	-2626	0.00508651	0.443297	0.458173	m3
21	PCR2 (224bp)	124	-2602	0.00780364	0.443931	0.44873
22	PCR2 (224bp)	155	-2571	0.0117013	0.441737	0.450103
23	PCR3 (211bp)	26	-2247	0.0067001	0.495269	0.498771
24	PCR3 (211bp)	35	-2238	0.00386479	0.4877	0.499757
25	PCR3 (211bp)	39	-2234	0.00895803	0.490674	0.502804
26	PCR3 (211bp)	43	-2230	0.00563088	0.496263	0.504978
27	PCR3 (211bp)	57	-2216	0.0045877	0.483491	0.498367
28	PCR3 (211bp)	92	-2181	0.00588016	0.449652	0.452083
29	PCR3 (211bp)	98	-2175	0.00934747	0.446437	0.463448	m4
30	PCR3 (211bp)	100	-2173	0.00330416	0.444685	0.461035	m4
31	PCR3 (211bp)	130	-2143	0.00773196	0.453484	0.448528
32	PCR3 (211bp)	137	-2136	0.00747531	0.493492	0.502712
33	PCR3 (211bp)	139	-2134	0.00655017	0.49056	0.503712
34	PCR3 (211bp)	156	-2117	0.00789279	0.495121	0.503172
35	PCR4 (221bp)	26	-623	0.184031	0.642584	0.624054
36	PCR4 (221bp)	78	-571	0.0594029	0.530187	0.514514
37	PCR4 (221bp)	98	-551	0.0533877	0.511424	0.48634	p1
38	PCR4 (221bp)	103	-546	0.0543627	0.55095	0.525576
39	PCR4 (221bp)	123	-526	0.0450287	0.487153	0.473866
40	PCR4 (221bp)	168	-481	0.154418	0.566513	0.553
41	PCR5 (277bp)	37	-308	0.0194131	0.375703	0.402678
42	PCR5 (277bp)	64	-281	0.00870988	0.369992	0.389856
43	PCR5 (277bp)	80	-265	0.00832643	0.342597	0.361985
44	PCR5 (277bp)	176	-169	0.0120993	0.325454	0.357593
45	PCR5 (277bp)	182	-163	0.00736295	0.357723	0.383656
46	PCR5 (277bp)	198	-147	0.0236819	0.4089	0.414158
47	PCR5 (277bp)	202	-143	0.00695041	0.339987	0.364165	p2
48	PCR5 (277bp)	206	-139	0.00522658	0.414545	0.419039
49	PCR5 (277bp)	214	-131	0.0131599	0.316242	0.345707
50	PCR5 (277bp)	239	-106	0.00967765	0.367618	0.384792
51	PCR5 (277bp)	248	-97	0.0129549	0.377672	0.422484
52	PCR5 (277bp)	251	-94	0.0164131	0.410946	0.419865
53	PCR6 (205bp)	60	248	0.00923923	0.387933	0.395476
54	PCR6 (205bp)	81	269	0.0346709	0.45346	0.435225
55	PCR6 (205bp)	86	274	0.0616761	0.485219	0.474865
56	PCR6 (205bp)	94	282	0.0258993	0.440852	0.427608
57	PCR6 (205bp)	123	311	0.0371467	0.442489	0.439455
58	PCR6 (205bp)	178	366	0.13466	0.531411	0.506164	p4
59	PCR6 (205bp)	181	369	0.0638366	0.495572	0.477245
			CG assayed by COBRA
