# Supplementary material for: Efficient generation of epigenetic disease model mice by epigenome editing using the piggyBac transposon system
Source: Epigenetics Chromatin. 2022 Dec 16;15:40. doi: 10.1186/s13072-022-00474-3 (PMC9756621; doi:10.1186/s13072-022-00474-3)
Supplement: Supplementary file 5 — Additional file 5. Detailed data, including body weight, placental weight, DNA methylation, and gene expression in18.5 dpc embryos. [file 13072_2022_474_MOESM5_ESM.xlsx]

## Sheet: Sheet1
			Weight (g)		DNA methylation							Relative mRNA expression				Copy
Category	No.	ID	Embryo	Placenta	m1	m2	m3	m4	p1	p2	p4	Igf2	H19	dCas9	GFP	number
	1	PB14-1	0.81	0.0951	0.138417	0.0860422	0.0856785	0.177416	0.153126	0.102125	0.327403	0.314474	1.80414	1.64618	2.0224	0.880346
TG	2	PB18-1	1.02	*	0.21196	0.144503	0.241533	0.287707	0.31499	0.195645	0.418763	0.681565	1.36529	3.55123	3.58303	0.662638
H19DMR gRNA	3	PB18-2	1.08	*	0.242588	0.225262	0.258891	0.30259	0.304063	0.180717	0.416544	0.628626	1.19872	2.45493	2.50849	0.353932
	4	PB18-3	1.21	*	0.314505	0.284354	0.334993	0.394414	0.402825	0.309166	0.555565	0.64943	0.789067	0.241579	0.237189	0.140716
	5	PB18-10	1.36	*	0.344582	0.295358	0.271714	0.316425	0.376654	0.368286	0.494589	0.66711	1.10841	0.771134	0.575524	0.393793
	6	PB20-1	0.62	0.0692	0	0	0	0	0.0393971	0.0245482	0.10917	0.0403069	1.46681	2.59105	2.43619	0.619615
	7	PB20-4	1.45	0.1117	0.33492	0.353211	0.331192	0.336109	0.323602	0.188986	0.515296	1.76664	0.977688	1.04559	1.84082	0.427149
	8	PB20-5	1.58	0.1035	0.419002	0.356712	0.444187	0.382283	0.424647	0.312004	0.575648	1.84172	1.10103	0.138875	0.199901	0.700675
	9	PB20-6	1.24	0.1716	0.143513	0.141894	0.164688	0.164844	0.216602	0.142376	0.299331	0.297842	1.06129	3.58351	3.959	0.796203
	10	PB20-7	0.92	0.1401	0.11687	0.0870672	0.104143	0.145714	0.137797	0.254437	0.262813	0.263151	1.83101	3.23407	4.62298	1.07975
	1	PB14-3	1.23	0.1357	0.370771	0.36993	0.399221	0.418956	0.457618	0.498753	0.567136	0.790671	0.738567	0.0623322	0.0645241
Non-TG	2	PB14-4	1.22	0.1321	0.377107	0.367332	0.435273	0.437518	0.501258	0.414724	0.544385	0.964257	0.935563	0.00871557	0.0105574
H19DMR gRNA	3	PB18-4	1.16	*	0.336085	0.349254	0.349607	0.367927	0.395308	0.271531	0.500617	0.73378	0.955109	0.00337351	0.00510367
	4	PB18-5	1.2	*	0.157329	0.139914	0.454097	0.428282	0.458693	0.448041	0.51423	6.33084	1.60588	0.00316741	0.00741654
	5	PB18-6	1.23	*	0.256127	0.239029	0.45872	0.417304	0.446631	0.415501	0.541742	1.09042	0.579883	0.00146255	0.00113276
	6	PB18-7	1.25	*	0.345172	0.275295	0.426588	0.447008	0.446846	0.341705	0.513175	1.30909	0.617742	0.00027117	0.000229805
	7	PB20-2	1.3	0.098	0.359364	0.359112	0.413078	0.343205	0.449567	0.246541	0.647463	1.25909	0.519107	0.00433767	0.00686508
	8	PB20-3	1.5	0.1401	0.334757	0.314978	0.403806	0.381351	0.361152	0.290749	0.481619	2.89163	0.51089	0.000387169	0.00036211
	9	PB20-8	1.5	0.1483	0.347182	0.340647	0.412586	0.432877	0.440159	0.432387	0.581916	3.26993	0.726014	3.92587e-05	0.000346028
	10	PB20-9	1.31	0.1016	0.376102	0.378537	0.417381	0.425818	0.404412	0.298484	0.42837	1.12155	0.381506	0.000819016	0.00150731
	1	SG-3	1.1525	0.1215	0.386035	0.424401	0.421624	0.489596	0.515376	0.318372	0.562001
TG	2	SG-4	1.2799	0.1557	0.357795	0.380828	0.375909	0.413624	0.477857	0.327905	0.533782
Scrambled gRNA	3	SG-8	1.1305	0.116	0.38274	0.382829	0.420484	0.457869	0.48376	0.331943	0.546873
	4	SG-9	0.9751	0.1179	0.380056	0.389603	0.410816	0.50509	0.476344	0.303528	0.527957
	5	SG-10	1.0777	0.159	0.417671	0.438807	0.418169	0.435358	0.483875	0.358392	0.576321
	6	SG-16	1.3407	0.1579	0.319631	0.310362	0.426802	0.40826	0.4821	0.280018	0.557925
	7	SG-17	1.3849	0.1649	0.361918	0.39402	0.403632	0.442429	0.446651	0.238262	0.534346
	1	SG-1	1.1652	0.1495		*, unrecoverble because already born at 18.5 dpc
Non-TG	2	SG-2	1.1552	0.2396		PB20-1, PB20-2, SG-4 were used for amplicon bisulfite sequencing analysis.
Scrambled gRNA	3	SG-5	1.1424	0.1766
	4	SG-6	1.0279	0.1246
	5	SG-7	1.19	0.1452
	6	SG-11	1.0934	0.1027
	7	SG-12	1.194	0.1249
	8	SG-13	1.0526	0.1291
	9	SG-14	0.6027	0.139
	10	SG-15	1.3907	0.1757
	11	SG-18	1.2394	0.1369
	12	SG-19	1.1538	0.1445
